# Supplementary material for: Intravenous Amoxicillin Plus Intravenous Gentamicin for Children with Severe Pneumonia in Bangladesh: An Open-Label, Randomized, Non-Inferiority Controlled Trial
Source: Life (Basel). 2021 Nov 26;11(12):1299. doi: 10.3390/life11121299 (PMC8707665; doi:10.3390/life11121299)
Supplement: Supplementary file 1 [file life-11-01299-s001.zip]

Archive with 1 entries (1 files):
- life-1420256-supplementary.pdf
